# Supplementary material for: Skin-derived G-CSF activates pathological granulopoiesis upon psoriasis
Source: EMBO Mol Med. 2026 Jun 16;18(7):2777–807. doi: 10.1038/s44321-026-00456-y (PMC13365241; doi:10.1038/s44321-026-00456-y)
Supplement: Supplementary file 1 — Table EV1 [file 44321_2026_456_MOESM1_ESM.xlsx]

## Sheet: Table EV1
Table EV1: PCR primers used in this study.
Gene	Forward primer sequence (5’ to 3’)	Reverse primer sequence (5’ to 3’)
Gapdh	ACTGCCACCCAGAAGACTGT	GATGCAGGGATGATGTTCTG
Il17a	CTGCTGAGCCTGGCGGCTAC	CATTGCGGTGGAGAGTCCAGGG
Il17f	ACCCGTGAAACAGCCATGGTCAAG	CCCATGGGGAACTGGAGCGG
Il23	TCCTCCAGCCAGAGGATCACCC	AGAGTTGCTGCTCCGTGGGC
Il22	CAGCTCCTGTCACATCAGCGGT	AGGTCCAGTTCCCCAATCGCCT
Tnfa	GCCCACGTCGTAGCAAACCAC	GCAGGGGCTCTTGACGGCAG
Il6	CCTCTCTGCAAGAGACTTCCAT	AGTCTCCTCTCCGGACTTGT
Il1a	CTGGAAGAGACCATCCAACCC	ACTTCCTGTTGCAGGTCATTT
Csf3	GCTTCCTGCTTAAGTCCCTG	CTTAGGCACTGTGTCTGCTG
Cxcl1	CCGAAGTCATAGCCACACTCAA	GCAGTCTGTCTTCTTTCTCCGTTA
Cxcl2	GAAGTCATAGCCACTCTCAAGG	CCTCCTTTCCAGGTCAGTTAGC
Cxcl5	TGATCGCTAATTTGGAGGTGAT	TAGCTTTCTTTTTGTCACTGCC
Ccl2	TCTGGGCCTGCTGTTCACA	GGATCATCTTGCTGGTGAATGA
Tlr7	GTTCTTGACCTTGGCACTA	CCGTGCATATTCATCGTA
