# Supplementary material for: Skin-derived G-CSF activates pathological granulopoiesis upon psoriasis
Source: EMBO Mol Med. 2026 Jun 16;18(7):2777–807. doi: 10.1038/s44321-026-00456-y (PMC13365241; doi:10.1038/s44321-026-00456-y)
Supplement: Supplementary file 3 — Source data Fig. 1 [file 44321_2026_456_MOESM3_ESM.zip]

Archive with 32 entries (29 files):
- 1C/
- __MACOSX/._1C
- 1C/Fig1C_Vas_left.tiff
- __MACOSX/1C/._Fig1C_Vas_left.tiff
- 1C/Fig1C_IMQ_right.tiff
- __MACOSX/1C/._Fig1C_IMQ_right.tiff
- Fig 1B, 1C, 1F Numerical Data.xlsx
- __MACOSX/._Fig 1B, 1C, 1F Numerical Data.xlsx
- 1B/
- __MACOSX/._1B
- 1B/FIg1B_Vas_upper.png
- __MACOSX/1B/._FIg1B_Vas_upper.png
- 1B/FIg1B_IMQ_upper.png
- __MACOSX/1B/._FIg1B_IMQ_upper.png
- 1B/FIg1B_Vas_lower.png
- __MACOSX/1B/._FIg1B_Vas_lower.png
- 1B/FIg1B_IMQ_lower.png
- __MACOSX/1B/._FIg1B_IMQ_lower.png
- 1E/
- __MACOSX/._1E
- 1E/Fig1E_IMQ_1d.png
- __MACOSX/1E/._Fig1E_IMQ_1d.png
- 1E/Fig1E_Vas_2d.png
- __MACOSX/1E/._Fig1E_Vas_2d.png
- 1E/Fig1E_IMQ_0d.png
- __MACOSX/1E/._Fig1E_IMQ_0d.png
- 1E/Fig1E_Vas_0d.png
- __MACOSX/1E/._Fig1E_Vas_0d.png
- 1E/Fig1E_Vas_1d.png
- __MACOSX/1E/._Fig1E_Vas_1d.png
- 1E/Fig1E_IMQ_2d.png
- __MACOSX/1E/._Fig1E_IMQ_2d.png
