# Supplementary material for: Skin-derived G-CSF activates pathological granulopoiesis upon psoriasis
Source: EMBO Mol Med. 2026 Jun 16;18(7):2777–807. doi: 10.1038/s44321-026-00456-y (PMC13365241; doi:10.1038/s44321-026-00456-y)
Supplement: Supplementary file 3 — Source data Fig. 1 [file 44321_2026_456_MOESM3_ESM.zip › Fig 1B, 1C, 1F Numerical Data.xlsx]

## Sheet: Sheet1
Fig 1B	Epidermal thickness of normal vs psoriatic mice
	Parameter	Unit	Vas (n=3)			mean	IMQ (n=3)			mean	p-value	Statistical test
	Epidermal thickness	µm	10.3117	14.6512	9.97462	11.6459	95.9336	83.96	77.8426	85.9121	0.0002	T-test
Fig 1C	Myeloid cell analysis from mice's normal vs psoriatic skin
	Parameter	Unit	Vas (n=3-5)					mean	IMQ (n=3-5)					mean	p-value	Statistical test
	Skin Neutrophil	e4 cells/4cm2 dorsal skin	0.081	0.16796	0.2432	0.37436	0.4224	0.257784	9.3765	14.283	16.646	5.5678	5.1968	10.214	0.0025	T-test
	Skin Ly6C+	e4 cells/4cm2 dorsal skin	1.5975	1.2597	9.31	3.438	17.328	6.58664	3.6765	3.1878	42.8736	30.5942	16.8084	19.4281	0.1606	T-test
	Skin Ly6C-	e4 cells/4cm2 dorsal skin	5.2425	10.0776	22.04	23.2256	34.128	18.9427	2.166	5.175	33.2108	16.646	6.3742	12.7144	0.4388	T-test
	Skin Neutrophil#_16h	e4 cells/4cm2 dorsal skin	0.2628	0	0.0303			0.0977	1.2426	0.295	0.1861			0.574567	0.1199	T-test
	Skin Neutrophil#_2d	e4 cells/4cm2 dorsal skin	0.2238	0.0864	0.0377			0.115967	0.6424	0.1977	5.9194			2.25317	0.2429	Mann-Whitney test
	Skin Neutrophil#_4d	e4 cells/4cm2 dorsal skin	0.081	0.16796	0.2432	0.37436	0.4224	0.257784	9.3765	14.283	16.646	5.5678	5.1968	10.214	0.0025	T-test
	Skin Neutrophil%_16h	(%)/4cm2 dorsal skin	0.12	0	0.047			0.0556667	0.57	0.25	0.22			0.346667	0.0341	T-test
	Skin Neutrophil%_2d	(%)/4cm2 dorsal skin	0.16	0.043	0.1			0.101	0.69	0.32	3.42			1.47667	0.05	Mann-Whitney test
	Skin Neutrophil%_4d	(%)/4cm2 dorsal skin	0.036	0.052	0.064	0.098	0.088	0.0676	3.29	3.45	2.05	0.97	1.28	2.208	0.0014	T-test
Fig 1F	Spot-surface distance in neutrophil vs random spots
	Parameter	Unit	Ly6G+ Spot (n=3)			mean	Random Spot (n=3)			mean	p-value	Statistical test
	>0-10	µm	46.82	51.116	52.79	50.242	13.542	23.469	26.596	21.2023	0.0025	T-test
	>10-20	µm	31.156	31.341	20.815	27.7707	28.125	29.592	27.66	28.459	0.8548	T-test
	>20-30	µm	13.869	12.502	16.758	14.3763	25	15.306	15.957	18.7543	0.2638	T-test
	>30-40	µm	3.589	2.981	5.58	4.05	20.833	18.367	10.638	16.6127	0.0166	T-test
	>40-50	µm	2.283	0.749	1.01	1.34733	6.25	11.224	5.319	7.59767	0.0299	T-test
	>50	µm	2.283	1.311	3.047	2.21367	6.25	2.041	13.83	7.37367	0.2129	T-test
