# Supplementary material for: Skin-derived G-CSF activates pathological granulopoiesis upon psoriasis
Source: EMBO Mol Med. 2026 Jun 16;18(7):2777–807. doi: 10.1038/s44321-026-00456-y (PMC13365241; doi:10.1038/s44321-026-00456-y)
Supplement: Supplementary file 4 — Source data Fig. 2 [file 44321_2026_456_MOESM4_ESM.zip]

Archive with 24 entries (22 files):
- 2F/
- __MACOSX/._2F
- 2F/Fig2F_aLy6G_upper_right.tiff
- __MACOSX/2F/._Fig2F_aLy6G_upper_right.tiff
- 2F/Fig2F_IgG_upper_left.tiff
- __MACOSX/2F/._Fig2F_IgG_upper_left.tiff
- 2F/Fig2F_IgG_lower_left.tiff
- __MACOSX/2F/._Fig2F_IgG_lower_left.tiff
- 2F/Fig2F_aLy6G_lower_right.tiff
- __MACOSX/2F/._Fig2F_aLy6G_lower_right.tiff
- Fig 2C, 2D, 2F, 2G, 2H Numerical Data.xlsx
- __MACOSX/._Fig 2C, 2D, 2F, 2G, 2H Numerical Data.xlsx
- 2H/
- __MACOSX/._2H
- 2H/Fig2H_antiLy6G_upper.png
- __MACOSX/2H/._Fig2H_antiLy6G_upper.png
- 2H/.DS_Store
- __MACOSX/2H/._.DS_Store
- 2H/Fig2H_IgG_upper.png
- __MACOSX/2H/._Fig2H_IgG_upper.png
- 2H/Fig2H_IgG_lower.png
- __MACOSX/2H/._Fig2H_IgG_lower.png
- 2H/Fig2H_antiLy6G_lower.png
- __MACOSX/2H/._Fig2H_antiLy6G_lower.png
