# Supplementary material for: Skin-derived G-CSF activates pathological granulopoiesis upon psoriasis
Source: EMBO Mol Med. 2026 Jun 16;18(7):2777–807. doi: 10.1038/s44321-026-00456-y (PMC13365241; doi:10.1038/s44321-026-00456-y)
Supplement: Supplementary file 4 — Source data Fig. 2 [file 44321_2026_456_MOESM4_ESM.zip › Fig 2C, 2D, 2F, 2G, 2H Numerical Data.xlsx]

## Sheet: Sheet1
Fig 2C	ROS level in skin and peripheral blood neutrophils from normal vs psoriatic mice
	Parameter	Unit	Vas (n=4)				mean	IMQ (n=4)				mean	p-value	Statistical Test
	Skin	MFI	82.1	25.1	126	342	143.8	402	440	282	682	451.5	0.03	T-Test
	PB	MFI	191	152	170	139	163	269	237	305	305	279	0.0011	T-Test
Fig 2D	Il17a expression in skin immune subsets from normal vs psoriatic mice
	Parameter	Unit	Vas (n=4-6)						mean	IMQ (n=4-6)						mean	p-value	Statistical Test
	CD11b+ Ly6G-	ddCt to Gapdh	3.2e-06	1.5e-06	1e-06	1e-06			1.675e-06	6e-07	4.1e-06	4.3e-06	6e-07			2.4e-06	0.5562	Mann-Whitney test
	Neutrophils	ddCt to Gapdh	3.7e-06	5e-07	2e-07	2.6e-06			1.75e-06	3.3e-06	2.14e-05	3.1e-06	1.66e-05	0.0003939	0.0003312	0.00012825	0.0381	Mann-Whitney test
	ydT-cells	ddCt to Gapdh	9.45e-05	1e-06	1.45e-05	4e-06	3.73e-05		3.026e-05	0.0490365	0.0120904	0.132127	0.0002216	0.0004431	0.0002011	0.0323533	0.0043	Mann-Whitney test
	T-helper	ddCt to Gapdh	0.0003884	4.14e-05	3.58e-05	0.0003624	0.0005847	0.0001825	0.000265867	0.0028595	0.0016885	0.0003726	0.0005532	0.0003112	0.0009368	0.0011203	0.0649	Mann-Whitney test
Fig 2F	Skin neutrophil number after anti-Ly6G mediated depletion in psoriatic mice
	Parameter	Unit	IgG (n=4)				mean	anti-Ly6G (n=4)				mean	p-value	Statistical Test
	Skin Neutrophil#	e4 cells/4cm2 dorsal skin	10.08	3.081	3.929	1.804	4.7235	0.402	1.415	0.966	0.216	0.74975	0.0286	Mann-Whitney test
	Skin Neutrophil%	(%)/4cm2 dorsal skin	0.56	0.13	0.097	0.29	0.26925	0.03	0.075	0.041	0.038	0.046	0.0286	Mann-Whitney test
Fig 2G	Il17a and Il17f in the whole skin of psoriatic mice with or without antibody-mediated neutrophil depletion
	Parameter	Unit	IgG (n=4)				mean	anti-Ly6G (n=4)				mean	p-value	Statistical Test
	Il17a	Relative to Gapdh	0.0021373	0.0024894	0.0019262	0.0034481	0.00250025	0.0014003	0.0013811	0.000874	0.001835	0.0013726	0.0276	T-Test
	Il17f	Relative to Gapdh	0.002022	0.0021822	0.0011694	0.0011218	0.00162385	0.0004951	0.0004556	0.0014199	0.0012975	0.000917025	0.1109	T-Test
Fig 2H	Epidermal thickness of the psoriatic mice's skin with anti-Ly6G or IgG-isotype matched treatment
	Parameter	Unit	IgG (n=3)			mean	anti-Ly6G (n=3)			mean	p-value	Statistical Test
	Epidermal thickness	µm	57.87	81.51	81.16	73.5133	37.9	37.13	34.86	36.63	0.0094	T-Test
