# Supplementary material for: Skin-derived G-CSF activates pathological granulopoiesis upon psoriasis
Source: EMBO Mol Med. 2026 Jun 16;18(7):2777–807. doi: 10.1038/s44321-026-00456-y (PMC13365241; doi:10.1038/s44321-026-00456-y)
Supplement: Supplementary file 5 — Source data Fig. 3 [file 44321_2026_456_MOESM5_ESM.zip]

Archive with 40 entries (37 files):
- Fig 3B, 3C, 3D, 3E, 3F Numerical Data.xlsx
- __MACOSX/._Fig 3B, 3C, 3D, 3E, 3F Numerical Data.xlsx
- 3E/
- __MACOSX/._3E
- 3E/Fig3E_GMP_IMQ4d.tiff
- __MACOSX/3E/._Fig3E_GMP_IMQ4d.tiff
- 3E/Fig3E_GMP_IMQ2d.tiff
- __MACOSX/3E/._Fig3E_GMP_IMQ2d.tiff
- 3E/Fig3E_GMP_Vas16h.tiff
- __MACOSX/3E/._Fig3E_GMP_Vas16h.tiff
- 3E/Fig3E_GMP_IMQ16h.tiff
- __MACOSX/3E/._Fig3E_GMP_IMQ16h.tiff
- 3F/
- __MACOSX/._3F
- 3F/FIg3F_IMQ2d.tiff
- __MACOSX/3F/._FIg3F_IMQ2d.tiff
- 3F/FIg3F_IMQ4d.tiff
- __MACOSX/3F/._FIg3F_IMQ4d.tiff
- 3F/FIg3F_IMQ16h.tiff
- __MACOSX/3F/._FIg3F_IMQ16h.tiff
- 3F/FIg3F_Vas16h.tiff
- __MACOSX/3F/._FIg3F_Vas16h.tiff
- 3B/
- __MACOSX/._3B
- 3B/Fig3B_IMQ16h_upper.tiff
- __MACOSX/3B/._Fig3B_IMQ16h_upper.tiff
- 3B/Fig3B_IMQ2d_lower.tiff
- __MACOSX/3B/._Fig3B_IMQ2d_lower.tiff
- 3B/Fig3B_Vas16h_upper.tiff
- __MACOSX/3B/._Fig3B_Vas16h_upper.tiff
- 3B/Fig3B_IMQ4d_lower.tiff
- __MACOSX/3B/._Fig3B_IMQ4d_lower.tiff
- 3B/Fig3B_Vas16h_lower.tiff
- __MACOSX/3B/._Fig3B_Vas16h_lower.tiff
- 3B/Fig3B_IMQ4d_upper.tiff
- __MACOSX/3B/._Fig3B_IMQ4d_upper.tiff
- 3B/Fig3B_IMQ16h_lower.tiff
- __MACOSX/3B/._Fig3B_IMQ16h_lower.tiff
- 3B/Fig3B_IMQ2d_upper.tiff
- __MACOSX/3B/._Fig3B_IMQ2d_upper.tiff
