# Supplementary material for: Skin-derived G-CSF activates pathological granulopoiesis upon psoriasis
Source: EMBO Mol Med. 2026 Jun 16;18(7):2777–807. doi: 10.1038/s44321-026-00456-y (PMC13365241; doi:10.1038/s44321-026-00456-y)
Supplement: Supplementary file 5 — Source data Fig. 3 [file 44321_2026_456_MOESM5_ESM.zip › Fig 3B, 3C, 3D, 3E, 3F Numerical Data.xlsx]

## Sheet: Sheet1
Fig 3B	HSC and MPP subsets cohort in normal and psoratic mice's bone marrow
	Parameter	Unit	Vas (n=3-6)						mean	IMQ (n=3-6)						mean	p-value	Statistical Test
	16h BM cell	e4 cells/ 2 hindlegs	9360	8590	8540				8830	7860	7260	6960				7360	0.0172	T-test
	2d BM cell	e4 cells/ 2 hindlegs	10300	9150	8510				9320	7000	5370	5840				6070	0.0104	T-test
	4d BM cell	e4 cells/ 2 hindlegs	9150	11800	10400				10450	7740	6790	7400				7310	0.0182	T-test
	16h lt-HSC	e4 cells/ 2 hindlegs	2.16	2.39	1.8	1.3104	1.6321	1.3664	1.77648	2.24	2.48	4.96	4.323	2.8314	2.1576	3.16533	0.0224	T-test
	2d lt-HSC	e4 cells/ 2 hindlegs	2.9	3.92	4.67	2.781	1.83	2.3828	3.08063	0.82	1.08	0.39	3.15	1.5036	2.1608	1.5174	0.0243	T-test
	4d lt-HSC	e4 cells/ 2 hindlegs	5.831	4.264	5.208	3.0195	3.776	2.808	4.15108	1.695	2.2916	1.5626	2.6316	1.1543	2.072	1.90118	0.0018	T-test
	16h st-HSC	e4 cells/ 2 hindlegs	1.27	1.64	1.56	3.3696	2.7488	3.6722	2.37677	3.14	9.09	13.32	22.794	17.424	10.44	12.7013	0.0044	T-test
	2d st-HSC	e4 cells/ 2 hindlegs	3.15	2.85	3.94	4.944	2.8365	4.0848	3.63422	4.82	8.64	2.67	6.37	3.2757	4.6136	5.06488	0.1638	T-test
	4d st-HSC	e4 cells/ 2 hindlegs	8.449	4.784	7.44	2.4705	3.422	1.976	4.75692	0.571554	0.518306	0.601	1.4706	0.33271	0.5254	0.669928	0.004	T-test
	16h MPP2	e4 cells/ 2 hindlegs	2.84	4.03	2.4	1.404	1.5462	1.281	2.2502	14.56	23.6	10.36	21.222	17.424	19.488	17.7757	<0.0001	T-test
	2d MPP2	e4 cells/ 2 hindlegs	3.4	6.76	4.53	2.472	1.3725	2.0424	3.42948	8.22	11.88	4.74	20.3	10.203	16.352	11.9492	0.0057	T-test
	4d MPP2	e4 cells/ 2 hindlegs	5.712	6.344	6.82	2.1045	3.304	4.472	4.79275	31.866	37.744	51.686	25.542	9.506	11.84	28.0307	0.0054	T-test
	16h MPP3	e4 cells/ 2 hindlegs	3.33	5.29	5.04	4.0248	4.1232	4.0992	4.31787	17.92	51.92	27.38	40.872	32.67	39.672	35.0723	<0.0001	T-test
	2d MPP3	e4 cells/ 2 hindlegs	4.79	7.65	6.13	7.519	5.2155	5.957	6.21025	58.59	42.12	22.92	63	19.869	52.56	43.1765	0.0006	T-test
	4d MPP3	e4 cells/ 2 hindlegs	15.47	14.56	16.12	5.124	5.31	4.992	10.2627	60.342	51.224	40.267	30.96	18.333	19.98	36.851	0.0045	T-test
	16h MPP4	e4 cells/ 2 hindlegs	11.76	15.12	13.2	5.616	6.3566	7.686	9.95643	22.4	2.83	0.34	4.9518	3.267	3.8976	6.28107	0.3384	T-test
	2d MPP4	e4 cells/ 2 hindlegs	11.09	21.36	11.83	15.45	10.98	11.914	13.7707	13.23	12.96	6.72	5.32	4.296	8.176	8.45033	0.0418	T-test
	4d MPP4	e4 cells/ 2 hindlegs	22.61	22.88	26.04	5.0325	7.788	8.632	15.4971	28.476	35.048	38.464	16.254	6.2468	9.62	22.3515	0.3308	T-test
Fig 3C	HSPCs cell cycling status measurement
	Parameter	Unit	Vas (n=5)					mean	IMQ (n=5)					mean	p-value	in Figure?	Statistical Test
	lt-HSC	G0 (%)	41.2	69.5	86.5	83.9	75	71.22	49.3	65	35.3	75.4	62.2	57.44	0.2321	no	T-test
	lt-HSC	G1 (%)	50.2	26	7.77	5.38	5.83	19.036	34.8	23.7	44.6	4.1	16.8	24.8	0.6196	no	T-test
	lt-HSC	S/G2/M (%)	8.5	4.43	5.78	9.68	11.7	8.018	15.9	11.3	20.1	15.4	17.5	16.04	0.0034	yes	T-test
	st-HSC	G0 (%)	44.8	83.2	91.4	78.1	84.8	76.46	63.3	78.5	50	87.2	74	70.6	0.5892	no	T-test
	st-HSC	G1 (%)	54	13.7	6.07	5.44	6.97	17.236	29.5	15.1	40.2	4.05	6.25	19.02	0.8816	no	T-test
	st-HSC	S/G2/M (%)	1.15	3.12	2.39	16.2	5.53	5.678	7.23	6.45	9.76	6.08	15.6	9.024	0.333	yes	T-test
	MPP2	G0 (%)	25.2	48.5	58.9	45.9	56.2	46.94	42.2	52.2	17	50.2	35.9	39.5	0.4164	no	T-test
	MPP2	G1 (%)	46.9	23.2	8.88	11	7.64	19.524	26.6	17.4	35.8	8.44	13.1	20.268	0.9352	no	T-test
	MPP2	S/G2/M (%)	27.9	27.7	31.6	36.6	27.1	30.18	31.1	30.4	47.1	34.8	48.1	38.3	0.0935	yes	T-test
	MPP3	G0 (%)	26.1	57.8	73.5	61	62.8	56.24	23	32.2	16.8	44.9	36.9	30.76	0.0267	no	T-test
	MPP3	G1 (%)	59.8	26.8	14.6	16.5	14.5	26.44	41.7	37	51	21.7	32.7	36.82	0.3256	no	T-test
	MPP3	S/G2/M (%)	13.9	15.1	11.5	17.3	15.1	14.58	35.3	30.9	31.9	27.1	26.8	30.4	<0.0001	yes	T-test
	MPP4	G0 (%)	12.6	45.7	58.6	42.8	44.5	40.84	14.5	30	16.2	41.3	34.3	27.26	0.1782	no	T-test
	MPP4	G1 (%)	65.3	31.2	20.2	29.5	24.6	34.16	47.3	31.4	38	22.1	37.5	35.26	0.9061	no	T-test
	MPP4	S/G2/M (%)	21.8	23.1	21.2	24.5	23.5	22.82	38.2	38.6	45.7	31.7	24.2	35.68	0.0081	yes	T-test
Fig 3D	PB chimerism of mice competitively transplanted with donor BM-LSK from Vas-/IMQ-treated mice
	Parameter	Unit	Vas (n=3)			mean	IMQ (n=4)				mean	p-value	Statistical Test
	2w	% CD45+ PB chimerism	40.1	31.1	29.7	33.6333	29.7	12	17.4	23.9	20.75	0.0596	T-test
	3w	% CD45+ PB chimerism	35.3	55.8	40.3	43.8	15.4	26.4	17.1	30.4	22.325	0.0239	T-test
	4w	% CD45+ PB chimerism	22.3	39.3	34.8	32.1333	13.5	3.77	27.3	12.9	14.3675	0.0554	T-test
	6w	% CD45+ PB chimerism	43.2	40.5	55.2	46.3	0.89	5.04	2.24	36.6	11.1925	0.0224	T-test
	8w	% CD45+ PB chimerism	51	56.2	65.7	57.6333	2.54	5.04	1.27	41.7	12.6375	0.0135	T-test
Fig 3E	GMP number in normal and psoriatic mice's bone marrow
	Parameter	Unit	Vas (n=3)			mean	IMQ (n=3)			mean	p-value	Statistical Test
	16h GMP	e4 cells/ 2 hindlegs	54.288	61.848	90.524	68.8867	18.078	14.52	16.008	16.202	0.009	T-test
	2d GMP	e4 cells/ 2 hindlegs	105.06	84.18	80.845	90.0283	10.5	2.7387	8.176	7.13823	0.0005	T-test
	4d GMP	e4 cells/ 2 hindlegs	78.69	114.46	156	116.383	154.8	121.541	166.5	147.614	0.2973	T-test
Fig 3F	Immature and mature granulocytes cohort in normal and psoratic mice's bone marrow
	Parameter	Unit	Vas (n=6)						mean	IMQ (n=6)						mean	p-value	Statistical Test
	16h Ly6Glo	cell proportion (%)/2 hindlegs	15.8	17.8	16.5	11	8.56	8.73	13.065	15.5	20.5	21.1	9.4	8.82	17.4	15.4533	0.4055	T-test
	2d Ly6Glo	cell proportion (%)/2 hindlegs	17	15.4	17.7	12.7	13.6	11.1	14.5833	20.6	18.4	19.4	24	24.7	27.4	22.4167	0.0013	T-test
	4d Ly6Glo	cell proportion (%)/2 hindlegs	10.6	10.7	12.2	16.6	17.4	20.4	14.65	22.2	35.2	22.7	35.6	28	35	29.7833	0.0006	T-test
	16h Ly6Ghi	cell proportion (%)/2 hindlegs	17.5	22.9	17	16.6	12.7	15.5	17.0333	12.7	15.8	12	14.9	9.79	22.2	14.565	0.2936	T-test
	2d Ly6Ghi	cell proportion (%)/2 hindlegs	15.1	20.9	17.6	20.2	17.8	21.5	18.85	8.87	9.65	8.47	12.3	14.3	12.5	11.015	0.0002	T-test
	4d Ly6Ghi	cell proportion (%)/2 hindlegs	23.8	20.8	23.6	24.3	24.8	25	23.7167	24.9	17.3	26	22.4	23	32	24.2667	0.7958	T-test
