# Supplementary material for: Skin-derived G-CSF activates pathological granulopoiesis upon psoriasis
Source: EMBO Mol Med. 2026 Jun 16;18(7):2777–807. doi: 10.1038/s44321-026-00456-y (PMC13365241; doi:10.1038/s44321-026-00456-y)
Supplement: Supplementary file 6 — Source data Fig. 4 [file 44321_2026_456_MOESM6_ESM.zip]

Archive with 18 entries (17 files):
- 4D/
- __MACOSX/._4D
- 4D/Fig4D_BasalKeratinocyte_upper_mid.tiff
- __MACOSX/4D/._Fig4D_BasalKeratinocyte_upper_mid.tiff
- 4D/Fig4D_Fibroblast_upper_right.tiff
- __MACOSX/4D/._Fig4D_Fibroblast_upper_right.tiff
- 4D/Fig4D_Langerin_lower_right.tiff
- __MACOSX/4D/._Fig4D_Langerin_lower_right.tiff
- 4D/Fig4D_Ter119CD45_lower_left.tiff
- __MACOSX/4D/._Fig4D_Ter119CD45_lower_left.tiff
- 4D/Fig4D_EC_upper_left.tiff
- __MACOSX/4D/._Fig4D_EC_upper_left.tiff
- 4D/Fig4D_MHC2_lower_midright.tiff
- __MACOSX/4D/._Fig4D_MHC2_lower_midright.tiff
- 4D/Fig4D_CD11b_lower_midleft.tiff
- __MACOSX/4D/._Fig4D_CD11b_lower_midleft.tiff
- Fig 4B, 4C, 4E, 4F, 4G Numerical Data.xlsx
- __MACOSX/._Fig 4B, 4C, 4E, 4F, 4G Numerical Data.xlsx
