# Supplementary material for: Skin-derived G-CSF activates pathological granulopoiesis upon psoriasis
Source: EMBO Mol Med. 2026 Jun 16;18(7):2777–807. doi: 10.1038/s44321-026-00456-y (PMC13365241; doi:10.1038/s44321-026-00456-y)
Supplement: Supplementary file 6 — Source data Fig. 4 [file 44321_2026_456_MOESM6_ESM.zip › Fig 4B, 4C, 4E, 4F, 4G Numerical Data.xlsx]

## Sheet: Sheet1
Fig 4B	Mice's serum G-CSF level in normal and psoriatic condition
	Parameter	Unit	Vas (n=3-9)									mean	IMQ (n=3-9)									mean	p-value	Statistical Test
	16h	Serum GCSF (ng/mL)	0.343552	0.626978	0.30606							0.42553	1.1538	1.18082	1.41299							1.2492	0.0032	T-test
	2d	Serum GCSF (ng/mL)	0.169652	0.270176	0.030616							0.156815	1.64382	2.58345	2.65713							2.2948	0.003	T-test
	4d	Serum GCSF (ng/mL)	0.0785	0.1313	0.1622	0.0871	0.4804	0.2402	0.4441	0.1023	0.0969	0.202556	1.7851	1.5909	2.3586	1.1663	0.6952	0.7227	0.7895	0.7951	1.8118	1.30169	<0.0001	T-test
Fig 4C	Csf3 expression in several organs of normal vs psoriatic mice
	Parameter	Unit	Vas (n=3-4)				mean	IMQ (n=3-4)				mean	p-value	Statistical Test
	Skin	Csf3 ddCt relative to Gapdh	2.28e-05	2.99e-05	6.7e-06	6.6e-06	1.65e-05	0.000231	0.0001545	0.0011374	0.0001336	0.000414125	0.0286	Mann-Whitney test
	Liver	Csf3 ddCt relative to Gapdh	8.12e-06	2.2e-07	1.33e-06		3.22333e-06	1.48e-06	1.257e-05	2.281e-05		1.22867e-05	0.2	Mann-Whitney test
	Spleen	Csf3 ddCt relative to Gapdh	7.5e-07	3e-07	7.27e-06		2.77333e-06	2.83e-06	2e-07	2.2e-07		1.08333e-06	0.4	Mann-Whitney test
	Bone marrow	Csf3 ddCt relative to Gapdh	1.064e-05	1.62e-06	1.34e-06		4.53333e-06	1.34e-06	8.52e-06	5.21e-06		5.02333e-06	>0.9999	Mann-Whitney test
Fig 4E	Tlr7 expresssion in different skin cell types
	Parameter	Unit	n1	n2	n3	n4	mean	p-value to Skin EC	Statistical Test
	Skin EC	Tlr7 ddCT relative to Gapdh	0.108067	0.00167689	0.00248938	0.00178483	0.0285046	-	Kruskal-Wallis, Dunn test
	Skin fibroblast	Tlr7 ddCT relative to Gapdh	0.0001787	0.0002964	0.0001412		0.000205433	0.0247	Kruskal-Wallis, Dunn test
	Skin basal keratinocyte	Tlr7 ddCT relative to Gapdh	8.9e-06	5.6e-06	4.1e-06		6.2e-06	0.0006	Kruskal-Wallis, Dunn test
	Skin CD45+	Tlr7 ddCT relative to Gapdh	0.0012276	0.0003312	0.0002883		0.0006157	0.1554	Kruskal-Wallis, Dunn test
	Skin Langerhans	Tlr7 ddCT relative to Gapdh	0.0008924	2.5e-05	0.000437		0.000451467	0.0899	Kruskal-Wallis, Dunn test
Fig 4F	Mice's Csf3 expressional changes in normal vs psoriasis condition across multiple skin cell subsets
	Parameter	Unit	Vas (n=3-6)						mean	IMQ (n=3-5)					mean	p-value	Statistical Test
	Skin EC	Csf3 ddCt relative to Gapdh	0.039282	0.002388	0.0435857	0.00988872	0.0110485		0.0212386	0.052556	0.0953912	0.112656	0.106579		0.0917956	0.0024	T-test
	Skin Fibroblast	Csf3 ddCt relative to Gapdh	0.000386	0.001202	0.000411	0.008912			0.00272775	0.001186	0.000422	0.000383	0.012691	0.072293	0.017395	0.3867	T-test
	Skin Keratinocyte	Csf3 ddCt relative to Gapdh	0.00128	0.000601	0.0013248	0.0012797	0.0020788	0.0008501	0.00123573	0.0019	0.000137	0.0108964	0.0027621	0.0120068	0.00554046	0.0855	T-test
	Skin CD45+	Csf3 ddCt relative to Gapdh	0.000631	0.0003477	0.000667				0.000548567	1.13e-05	4.59e-05	0.0009433	3e-06		0.000250875	0.3457	T-test
	BM EC	Csf3 ddCt relative to Gapdh	2.81e-05	0.0001336	0.0063899				0.00218387	0.0018478	0.0001147	0.0020361			0.00133287	0.7174	T-test
Fig 4G	G-CSF secretion capacity from sorted endothelial cells compared to the others with in vitro IMQ stimulation
	Parameter	Unit	DMSO (n=3-5)					mean	IMQ 50 µg/mL (n=4-6)						mean	p-value	Statistical Test
	EC	GCSF in media (pg/mL)	13.0734	13.7768	11.3782	10	10	11.6457	17.692	23.789	18.3872	20.469	11.683	14.655	17.7792	0.0173	Mann-Whitney test
	CD31-	GCSF in media (pg/mL)	8.09686	6.34136	0			4.81274	14.59	11.037	6.799	0.774297			8.30007	0.4	Mann-Whitney test
