# Supplementary material for: Skin-derived G-CSF activates pathological granulopoiesis upon psoriasis
Source: EMBO Mol Med. 2026 Jun 16;18(7):2777–807. doi: 10.1038/s44321-026-00456-y (PMC13365241; doi:10.1038/s44321-026-00456-y)
Supplement: Supplementary file 7 — Source data Fig. 5 [file 44321_2026_456_MOESM7_ESM.zip]

Archive with 42 entries (38 files):
- 5D/
- __MACOSX/._5D
- 5D/Fig5D_anti-G-CSFi.d._right_panel.tiff
- __MACOSX/5D/._Fig5D_anti-G-CSFi.d._right_panel.tiff
- 5D/Fig5D_IgGi.p._left_panel.tiff
- __MACOSX/5D/._Fig5D_IgGi.p._left_panel.tiff
- 5D/Fig5D_anti-G-CSFi.p._left_panel.tiff
- __MACOSX/5D/._Fig5D_anti-G-CSFi.p._left_panel.tiff
- 5D/Fig5D_IgGi.d._right_panel.tiff
- __MACOSX/5D/._Fig5D_IgGi.d._right_panel.tiff
- 5C/
- __MACOSX/._5C
- 5C/Fig5C_IgGi.d._right_panel.tiff
- __MACOSX/5C/._Fig5C_IgGi.d._right_panel.tiff
- 5C/Fig5C_IgGi.p._left_panel.tiff
- __MACOSX/5C/._Fig5C_IgGi.p._left_panel.tiff
- 5C/Fig5C_anti-G-CSFi.d._right_panel.tiff
- __MACOSX/5C/._Fig5C_anti-G-CSFi.d._right_panel.tiff
- 5C/Fig5C_anti-G-CSFi.p._left_panel.tiff
- __MACOSX/5C/._Fig5C_anti-G-CSFi.p._left_panel.tiff
- 5B/
- __MACOSX/._5B
- 5B/Fig5B_anti-G-CSF_lower_right.tiff
- __MACOSX/5B/._Fig5B_anti-G-CSF_lower_right.tiff
- 5B/Fig5B_anti-G-CSF_upper_right.tiff
- __MACOSX/5B/._Fig5B_anti-G-CSF_upper_right.tiff
- 5B/Fig5B_IgG_upper_left.tiff
- __MACOSX/5B/._Fig5B_IgG_upper_left.tiff
- 5B/Fig5B_IgG_lower_left.tiff
- __MACOSX/5B/._Fig5B_IgG_lower_left.tiff
- Fig 5B, 5C, 5D, 5E Numerical Data.xlsx
- __MACOSX/._Fig 5B, 5C, 5D, 5E Numerical Data.xlsx
- 5E/
- __MACOSX/._5E
- 5E/Fig5E_Intraperitoneal_IgG.png
- __MACOSX/5E/._Fig5E_Intraperitoneal_IgG.png
- 5E/Fig5E_Intraperitoneal_antiGCSF.png
- __MACOSX/5E/._Fig5E_Intraperitoneal_antiGCSF.png
- 5E/Fig5E_Intradermal_IgG.png
- __MACOSX/5E/._Fig5E_Intradermal_IgG.png
- 5E/Fig5E_Intradermal_antiGCSF.png
- __MACOSX/5E/._Fig5E_Intradermal_antiGCSF.png
