# Supplementary material for: Skin-derived G-CSF activates pathological granulopoiesis upon psoriasis
Source: EMBO Mol Med. 2026 Jun 16;18(7):2777–807. doi: 10.1038/s44321-026-00456-y (PMC13365241; doi:10.1038/s44321-026-00456-y)
Supplement: Supplementary file 7 — Source data Fig. 5 [file 44321_2026_456_MOESM7_ESM.zip › Fig 5B, 5C, 5D, 5E Numerical Data.xlsx]

## Sheet: Sheet1
Fig 5B	HSC and MPP analysis from psoriatic mice treated intraperitoneally with IgG or anti-G-CSF
	Parameter	Unit	IMQ + IgG (i.p.) (n=5)					mean	IMQ + anti-G-CSF (i.p.) (n=5)					mean	p-value	Statistical Test
	lt-HSC	e4 cells/ 2 hindlegs	0.372	1.23	1.49	0.5113	0.3526	0.79118	0.676	1.535	3.03	0.235	0.4147	1.17814	0.5135	T-test
	st-HSC	e4 cells/ 2 hindlegs	0.071	0.68	0.342	0.1632	0.1178	0.2748	0.359	1.023	1.989	0.258	0.4636	0.81852	0.1483	T-test
	MPP2	e4 cells/ 2 hindlegs	6.44	10.406	8.65	11.284	12.404	9.8368	14.11	4.386	9.375	14.385	11.349	10.721	0.6865	T-test
	MPP3	e4 cells/ 2 hindlegs	24.5	27.434	16.51	20.832	23.922	22.6396	11.62	4.678	9.375	16.303	12.222	10.8396	0.0022	T-test
	MPP4	e4 cells/ 2 hindlegs	11.2	25.542	10.22	12.152	9.746	13.772	9.96	8.772	14.205	9.59	6.7221	9.84982	0.2571	T-test
Fig 5C	Anti-G-CSF effect on immature and mature granulocytes number in psoriatic mice either administered intraperitoneally or intradermally
	Parameter	Unit	IMQ + IgG (i.p.) (n=3)			mean	IMQ + anti-G-CSF (i.p.) (n=3)			mean	p-value	Statistical Test		IMQ + IgG (i.d.) (n=4)				mean	IMQ + anti-G-CSF (i.d.) (n=4)				mean	p-value	Statistical Test
	Ly6Glo	cell proportion (%)/2 hindlegs	35.3	31.5	31.9	32.9	24.4	22.4	18.5	21.7667	0.0062	T-test		30.5	32.6	38.4	31.7	33.3	21.2	22.4	15.7	18.7	19.5	0.001	T-test
	Ly6Ghi	cell proportion (%)/2 hindlegs	26.3	29.9	31.2	29.1333	22.1	20.8	19.4	20.7667	0.0073	T-test		30.8	28.7	21	17.8	24.575	24.4	22.6	13.7	15.7	19.1	0.2238	T-test
Fig 5D	Skin neutrophils' abundance in psoriatic mice's skin with intraperitoneal or intradermal anti-G-CSF injection
	Parameter	Unit	IMQ + IgG (i.p.) (n=3)			mean	IMQ + anti-G-CSF (i.p.) (n=3)			mean	p-value	Statistical Test		IMQ + IgG (i.d.) (n=4)				mean	IMQ + anti-G-CSF (i.d.) (n=4)				mean	p-value	Statistical Test
	Skin neutrophil (e4/4cm2)	e4 cells/4cm2 dorsal skin	35.28	33.549	20.405	29.7447	4.84	5.5	0.3753	3.57177	0.0031	T-test		14.75	2.6571	5.7	1.316	6.10577	0.938	1.296	0.184	1.051	0.86725	0.0286	Mann-Whitney test
	Skin neutrophil (%)	(%)/4cm2 dorsal skin	1.59	1.26	0.55	1.13333	0.22	0.26	0.027	0.169	0.0188	T-test		2.5	0.51	0.5	0.14	0.9125	0.14	0.18	0.04	0.34	0.175	0.0714	Mann-Whitney test
Fig 5E	The effect of anti-G-CSF from intraperitoneal or intradermal route to epidermal thickness of psoriatic mice
	Parameter	Unit	IMQ + IgG (i.p.) (n=3)			mean	IMQ + anti-G-CSF (i.p.) (n=3)			mean	p-value	Statistical Test		IMQ + IgG (i.d.) (n=4)				mean	IMQ + anti-G-CSF (i.d.) (n=4)				mean	p-value	Statistical Test
	Epidermal thickness	µm	80.57	63.05	75.68	73.1	44.44	26.99	42.17	37.8667	0.0096	T-test		73.42	60.39	82.66	65.07	70.385	46.38	57.29	41.36	37.73	45.69	0.0089	T-test
