# Supplementary material for: Skin-derived G-CSF activates pathological granulopoiesis upon psoriasis
Source: EMBO Mol Med. 2026 Jun 16;18(7):2777–807. doi: 10.1038/s44321-026-00456-y (PMC13365241; doi:10.1038/s44321-026-00456-y)
Supplement: Supplementary file 8 — Source data Fig. 6 [file 44321_2026_456_MOESM8_ESM.zip]

Archive with 2 entries (2 files):
- Fig 6A Numerical Data.xlsx
- __MACOSX/._Fig 6A Numerical Data.xlsx
