# Supplementary material for: Skin-derived G-CSF activates pathological granulopoiesis upon psoriasis
Source: EMBO Mol Med. 2026 Jun 16;18(7):2777–807. doi: 10.1038/s44321-026-00456-y (PMC13365241; doi:10.1038/s44321-026-00456-y)
Supplement: Supplementary file 8 — Source data Fig. 6 [file 44321_2026_456_MOESM8_ESM.zip › Fig 6A Numerical Data.xlsx]

## Sheet: Sheet1
Fig 6A	CXCLs expression in normal vs psoriatic human skin
	Parameter	Unit	Normal (n=82)
	CXCL1	Normalized expression	0.418	4.164	0.143	0.271	0.131	0.15	0.111	0.593	0.076	0.079	0.312	0.291	0.24	0.275	0.035	0.07	0.181	0.073	0.039	0.299	0.071	0.191	0.142	0.106	0.043	0.286	0.1445	0.121	0.281	0.461	0.072	0.072	0.046	0.155	0.302	0.397	0	0.112	0.028	0.216	0.059	0.079	0.165	0.116	0	0.06	0.08
	CXCL2	Normalized expression	0.1715	0.583	0.398	0.401	0.121	0.417	0.172	0.161	0.456	0.218	0.384	0.337	0.158	0.477	0.064	0.195	0.368	0.068	0.036	0.346	0.163	0.776	0.033	0.098	0.238	0.176	0.2645	0.112	0.357	0.197	0	0.266	0.386	0.095	0.381	0.44	0.105	0.052	0.103	0	0.081	0.122	0.076	0.249	0.19	0.138	0.123
	CXCL5	Normalized expression	0.041	0.17	0.048	0	0.02	0.017	0.017	0.047	0.017	0.053	0.016	0.049	0.046	0.093	0	0.047	0	0.016	0.035	0.034	0	0.017	0.032	0.08	0	0	0.0085	0	0	0	0	0	0.021	0	0	0	0.034	0.013	0	0.016	0.026	0.024	0.012	0.035	0	0.013	0.012
	CCL2	Normalized expression	11.3105	32.323	17.568	17.091	11.33	10.399	24.57	13.898	7.197	16.6	26.411	20.44	13.493	44.295	10.603	24.356	13.227	13.302	17.833	9.468	13.532	20.284	14.489	8.72	23.015	13.823	11.028	10.834	7.53	15.108	10.188	20.772	18.888	16.243	8.711	9.345	11.373	5.053	6.163	6.183	21.376	12.383	4.519	11.806	9.635	15.901	5.033
	Neutrophil activation-related gene expression in normal vs psoriatic human skin
	Parameter	Unit	Normal (n=82)
	S100A8	Normalized expression	159.97	2233.93	190.222	62.423	163.661	68.609	31.09	210.327	16.777	16.526	17.648	49.952	28.134	151.339	30.098	81.165	23.721	7.028	94.22	436.602	49.159	173.545	21.989	54.711	10.097	76.551	43.832	18.524	22.624	41.289	33.373	35.878	57.077	65.884	181.889	15.708	13.845	90.976	19.252	90.644	42.549	27.869	201.877	66.291	15.404	36.241	139.643
	S100A9	Normalized expression	65.7915	2470.92	66.244	41.929	59.454	17.478	14.645	106.518	9.527	8.664	16.715	18.276	12.466	55.71	11.396	22.079	5.264	4.896	52.048	319.816	21.423	97.707	12.198	18.48	6.97	45.973	18.4925	13.859	13.366	16.08	21.154	8.887	21.853	28.997	301.062	8.362	8.986	54.748	19.024	33.438	26.524	13.749	69.243	27.514	9.386	14.494	261.123
	MPO	Normalized expression	0.0595	0.173	0.098	0	0.09	0.052	0.064	0.024	0.078	0.027	0.131	0.012	0.059	0.071	0.024	0.036	0.062	0.025	0	0.09	0.206	0.039	0.098	0.061	0.015	0.049	0.025	0.041	0.096	0.012	0.124	0.012	0.048	0.071	0.057	0.041	0.013	0.058	0.105	0.025	0.201	0.045	0.085	0	0.028	0.082	0.018
	NOX2	Normalized expression	8.09	9.252	4.579	5.192	8.512	13.452	6.439	13.362	5.821	4.231	16.06	3.434	3.597	13.772	3.685	6.07	5.155	2.65	4.296	7.699	3.741	9.427	5.1	3.97	9.287	5.512	7.497	13.311	7.876	4.335	9.474	3.896	7.643	4.579	6.286	2.363	11.213	4.709	10.526	5.031	7.526	10.763	8.661	5.638	7.133	8.093	6.16
	FCGR2A	Normalized expression	7.0075	8.975	7.708	8.935	7.389	9.728	8.914	11.85	8.041	7.052	15.052	6.829	5.93	9.002	4.722	6.922	7.613	6.336	6.511	6.626	5.063	9.727	8.968	7.06	7.623	6.443	8.128	7.504	9.921	7.283	7.4	4.925	5.74	3.028	5.347	4.325	9.645	5.716	11.842	6.631	8.409	8.877	5.528	7.126	5.283	5.707	6.18
	FCGR3B	Normalized expression	1.096	1.762	1.139	2.061	0.526	1.085	2.431	2.251	0.567	6.44	2.218	1.193	1.683	8.304	0.983	0.643	1.846	1.037	0.697	1.116	1.342	1.911	1.148	0.991	0.557	0.573	0.9665	0.91	3.445	4.179	2.842	0.745	0.29	0.372	2.687	0.44	1.822	0.121	0.882	1.716	1.625	0.848	0.437	1.113	1.666	0.187	0.486
	ELANE	Normalized expression	5.9565	6.945	9.821	9.142	18.99	5.078	1.555	24.505	5.543	1.459	12.1	4.227	8.116	1.153	1.614	5.509	8.567	3.714	6.737	7.113	6.122	4.885	17.455	10.611	25.974	4.559	6.463	5.82	8.854	11.487	8.666	5.853	28.248	30.501	2.303	10.686	3.939	2.108	8.831	21.751	12.568	6.954	12.435	2.535	10.2	19.112	4.29
	CSTG	Normalized expression	57.0125	91.539	52.906	84.779	72.689	102.7	70.099	64.554	88.366	47.86	84.237	60.072	89.175	50.359	33.159	37.596	78.016	37.841	74.214	66.721	40.823	79.535	78.378	59.019	83.056	94.208	84.745	87.016	65.85	35.778	111.451	39.25	94.798	43.701	49.647	49.101	86.734	58.035	107.477	100.161	54.778	61.728	62.139	44.744	59.36	53.305	57.482
	CSF2 and CSF3 expression from the normal vs psoriatic human whole skin
	Parameter	Unit	Normal (n=23-64)
	CSF2	Normalized expression	0.105	0.178	0.051	0.077	0.053	0.053	0.148	0.054	0.056	0.049	0.052	0.097	0.049	0.05	0.205	0.103	0.055	0.053	0.15	0.054	0.151	0.151	0.061	0.135	0.0875	0.057	0.05	0.2	0.066	0.04	0.041	0.037	0.039	0.109	0.254	0.047	0.128	0.05	0.064	0.041	0.039	0.044	0.13	0.224	0.13	0.045	0.054
	CSF3	Normalized expression	0.0195	0.125	0.019	0.058	0.017	0.054	0.018	0.035	0.021	0.017	0.023	0.015	0.013	0.014	0.045	0.014	0.015	0.016	0.036	0.018	0.017	0.047	0.043
[truncated: 131 more columns]
